# Supplementary material for: Personalized Response to Empagliflozin in Heart Failure: Association of BDNF and ATP2A2 Variants in a South Asian Cohort
Source: Biomedicines. 2025 Aug 28;13(9):2095. doi: 10.3390/biomedicines13092095 (PMC12467674; doi:10.3390/biomedicines13092095)
Supplement: Supplementary file 1 [file biomedicines-13-02095-s001.zip]

Archive with 1 entries (1 files):
- biomedicines-3730239-supplementary.pdf
